# Supplementary material for: Context influences on TALE–DNA binding revealed by quantitative profiling
Source: Nat Commun. 2015 Jun 11;6:7440. doi: 10.1038/ncomms8440 (PMC4467457; doi:10.1038/ncomms8440)
Supplement: Supplementary Data 2 — Scores of off-target sites identified from literature [file ncomms8440-s3.xlsx]

## Sheet: Sheet2
Supplementary Data 2: Scores of off-target sites identified from literature
Each line lists the repeat sequence of the TALENs used. The DNA target sequences assayed for each TALEN pair are also indicated, with the length of the spacer sequence shown in parentheses. The "Activity" column reports whether nuclease activity was observed at the target site, as reported by Guilinger et al. The last five columns show the score predicted for the site by five different tools, fol…
TALEN 1	TALEN 2	Target site	Activity	SIFTED	TALENT 2.0	PROGNOS	Talvez	TALgetter
NN NN HD NN HD NI NN NI HD NN HD NI NN NN NN HD	HD NI HD HD NN NG HD NN NG NI NN NG NI NN NG NI NI	TGGCGCAGACGCAGGGC(17)TTACTACTACGACGGTGA	Yes	93.7517	100	100	100	100
NN NN HD NN HD NI NN NI HD NN HD NI NN NN NN HD	HD NI HD HD NN NG HD NN NG NI NN NG NI NN NG NI NI	TGaCGCAGACaCAGGGC(17)TTACTACTACGACGGgGA	Yes	90.1182	90.5131	84.6661	95.6914	79.2212
NG HD NI NG NG NI HD NI HD HD NG NN HD NI NN HD NG	HD NG NG HD HD NI NN NI NI NG NG NN NI NG NI HD NG	TTtATTACACtTcCAGaT(19)gaTATCctTTCTGGAAGA	Yes	73.4184	50.8616	53.7961	71.219	45.1322
NG HD NI NG NG NI HD NI HD HD NG NN HD NI NN HD NG	HD NG NG HD HD NI NN NI NI NG NG NN NI NG NI HD NG	TTCcTTcCACCaGtgtCc(28)AGcATCAATcCTGGAAGA	Yes	74.5438	49.4682	58.3887	72.8156	45.8628
NG HD NI NG NG NI HD NI HD HD NG NN HD NI NN HD NG	HD NG NG HD HD NI NN NI NI NG NG NN NI NG NI HD NG	TTCATTACACCTGCAGCT(18)AGTATCAATTCTGGAAGA	Yes	96.7238	100	100	100	100
NG HD NI NG NG NI HD NI HD HD NG NN HD NI NN HD NG	HD NG NG HD HD NI NN NI NI NG NG NN NI NG NI HD NG	TTCATTACACCcaCtGCT(23)caTtTCtAgTCTGGAttA	Yes	74.6295	51.7193	54.7691	64.2841	45.2664
NG HD NI NG NG NI HD NI HD HD NG NN HD NI NN HD NG	HD NG NG HD HD NI NN NI NI NG NG NN NI NG NI HD NG	TTCATaACAaCTtaAaCa(16)tGgATCAATTgTGGAAtA	Yes	73.8723	53.2293	53.6164	72.8208	45.0715
NG HD NI NG NG NI HD NI HD HD NG NN HD NI NN HD NG	HD NG NG HD HD NI NN NI NI NG NG NN NI NG NI HD NG	TTCAaTACACCTaCAtCa(15)AGTcaCAtTTCTGGAAtt	Yes	75.3187	52.7361	55.1755	65.6103	44.6185
NG HD NI NG NG NI HD NI HD HD NG NN HD NI NN HD NG	HD NG NG HD HD NI NN NI NI NG NG NN NI NG NI HD NG	TcCccTACctCTGCAGCT(28)AGTgTCAcTTCTGGgAGg	Yes	68.5096	49.5473	51.7235	66.4065	45.3942
NG HD NI NG NG NI HD NI HD HD NG NN HD NI NN HD NG	HD NG NG HD HD NI NN NI NI NG NG NN NI NG NI HD NG	TcCATgACACaaaagaCT(26)gGTATCtATcCTGGAAtA	Yes	73.5476	46.7506	50.6856	63.8589	40.6585
NG HD NI NG NG NI HD NI HD HD NG NN HD NI NN HD NG	HD NG NG HD HD NI NN NI NI NG NG NN NI NG NI HD NG	TcCATaAtcCCatCAGCT(19)AGTgTCAtTTCTGGAAGg	Yes	72.3811	51.5385	53.8576	66.5407	46.3193
NG HD NI NG NG NI HD NI HD HD NG NN HD NI NN HD NG	HD NG NG HD HD NI NN NI NI NG NG NN NI NG NI HD NG	TcCAaTACctCTGCcaCa(14)AGgAgCAAcTCTGGgAGA	Yes	69.531	48.3553	51.5353	67.978	43.1237
NG HD NI NG NG NI HD NI HD HD NG NN HD NI NN HD NG	HD NG NG HD HD NI NN NI NI NG NG NN NI NG NI HD NG	cTCcTaAtACCTGCAaaT(21)gaTATtAtTTCTGGAgGA	Yes	72.6888	48.9209	50.0461	72.7214	42.1357
HD NN NN NN NG NN NG NG NN HD NI NG HD HD NI NG NN	NN HD NN NI NN HD HD HD HD NN HD NI HD NI HD HD NG	TCGGGTGTTGCATCCATG(18)AGGTGAGCGGGGCTCGCA	Yes	92.3521	87.3252	89.3976	87.2687	100
HD NN NN NN NG NN NG NG NN HD NI NG HD HD NI NG NN	NN HD NN NI NN HD HD HD HD NN HD NI HD NI HD HD NG	TCcGGTGTTGCATCCtTG(18)AGGTGAGCtGGGCTCGCg	Yes	77.6403	65.6178	65.8561	80.4847	70.935
HD NI NN NN NI NI HD NN NI NN NI NG NN NN HD NN NN	NI NN NN NN HD NI HD HD NN HD NI NI NI HD NN NN HD	TCAGGAACGAGATGGCGG(17)GCCGTTTGCGGTGCCCTA	Yes	87.4669	100	100	100	100
HD NI NN NN NI NI HD NN NI NN NI NG NN NN HD NN NN	NI NN NN NN HD NI HD HD NN HD NI NI NI HD NN NN HD	TCAGGAACGAGATGGCGG(17)GCCGTTTGCGGTGCCCaA	Yes	81.8485	89.0192	89.7869	87.4375	87.6475
NG HD NI NG NG NI HD NI HD HD NG NN HD NI NN HD NG	HD NG NG HD HD NI NN NI NI NG NG NN NI NG NI HD NG	TTttTTACtCCTGtAaCa(21)AGTcTCAATTtTGGAAGA	No	75.6564	57.8263	59.9503	65.4784	51.3225
NG HD NI NG NG NI HD NI HD HD NG NN HD NI NN HD NG	HD NG NG HD HD NI NN NI NI NG NG NN NI NG NI HD NG	TTCtTTACACCTcCAGCT(22)AaaATCAAagtTtGAtGA	No	68.0513	53.8289	55.5235	63.4773	50.0429
NG HD NI NG NG NI HD NI HD HD NG NN HD NI NN HD NG	HD NG NG HD HD NI NN NI NI NG NG NN NI NG NI HD NG	TTCtTTAaACCTaaAaCT(21)AtTATtAtTTtTGGAAGt	No	74.4293	55.5442	54.9251	64.0417	46.691
NG HD NI NG NG NI HD NI HD HD NG NN HD NI NN HD NG	HD NG NG HD HD NI NN NI NI NG NG NN NI NG NI HD NG	TTCtcTACACCTGaAaCc(12)AGcATtgtgTCTGGAAGA	No	72.1851	51.2139	52.9204	67.9305	44.8522
NG HD NI NG NG NI HD NI HD HD NG NN HD NI NN HD NG	HD NG NG HD HD NI NN NI NI NG NG NN NI NG NI HD NG	TTCtaTAaAaCTcCAaCT(11)AGTATgAATTCTttAAtA	No	67.4805	51.9342	51.4085	65.1204	45.6483
NG HD NI NG NG NI HD NI HD HD NG NN HD NI NN HD NG	HD NG NG HD HD NI NN NI NI NG NG NN NI NG NI HD NG	TTCtaaACACCTGtAGCT(27)AGgAaCAATaCTGGAtGA	No	68.4557	49.194	53.889	55.5888	44.5105
NG HD NI NG NG NI HD NI HD HD NG NN HD NI NN HD NG	HD NG NG HD HD NI NN NI NI NG NG NN NI NG NI HD NG	TTCcTTACcCCTGCAtCT(21)tGTtTCAtTTtTttgAGA	No	72.7996	53.5421	55.4961	72.1102	46.5769
NG HD NI NG NG NI HD NI HD HD NG NN HD NI NN HD NG	HD NG NG HD HD NI NN NI NI NG NG NN NI NG NI HD NG	TTCcagACcCCTtCctCa(13)gacATCAAaTCTGGgAGA	No	65.89	42.024	46.2688	59.5529	37.1276
NG HD NI NG NG NI HD NI HD HD NG NN HD NI NN HD NG	HD NG NG HD HD NI NN NI NI NG NG NN NI NG NI HD NG	TTCcaaACACCcGCttCc(26)taTATCctTTCTGGAAtA	No	70.239	44.2157	47.7129	60.2673	38.3433
NG HD NI NG NG NI HD NI HD HD NG NN HD NI NN HD NG	HD NG NG HD HD NI NN NI NI NG NG NN NI NG NI HD NG	TTCATTtgACCTcCcaCT(17)tGTgggAATTCTGGgAGA	No	68.3866	51.6205	51.0315	62.827	44.4994
NG HD NI NG NG NI HD NI HD HD NG NN HD NI NN HD NG	HD NG NG HD HD NI NN NI NI NG NG NN NI NG NI HD NG	TTCATTtCAtCTcaAaCT(13)AaTgTCAtTTCTGtAAGA	No	73.6989	51.0935	52.9779	66.5584	45.3688
NG HD NI NG NG NI HD NI HD HD NG NN HD NI NN HD NG	HD NG NG HD HD NI NN NI NI NG NG NN NI NG NI HD NG	TTCATTtCACaTaCAcCc(20)AtTATgAAgTtTtGAtGA	No	68.1266	52.0398	50.9818	67.7234	44.7009
NG HD NI NG NG NI HD NI HD HD NG NN HD NI NN HD NG	HD NG NG HD HD NI NN NI NI NG NG NN NI NG NI HD NG	TTCATTgCACCTGataCT(16)gGaAcCtATTCTGGAAGt	No	72.8329	48.1764	54.8813	60.7453	43.896
NG HD NI NG NG NI HD NI HD HD NG NN HD NI NN HD NG	HD NG NG HD HD NI NN NI NI NG NG NN NI NG NI HD NG	TTCATTcCACaTcCccac(25)gtTATCAAcatgGGAAGA	No	67.2392	45.3416	47.1441	65.2821	40.039
NG HD NI NG NG NI HD NI HD HD NG NN HD NI NN HD NG	HD NG NG HD HD NI NN NI NI NG NG NN NI NG NI HD NG	TTCATTcaACCTtCAaCT(21)AcagTgAATTtTGGAAGA	No	70.8377	55.0142	54.7218	76.1615	46.4471
NG HD NI NG NG NI HD NI HD HD NG NN HD NI NN HD NG	HD NG NG HD HD NI NN NI NI NG NG NN NI NG NI HD NG	TTCATTAtgCCTGCAGta(14)AGcATCAATTCatGAtGA	No	71.3033	47.8219	55.3398	68.1842	43.2234
NG HD NI NG NG NI HD NI HD HD NG NN HD NI NN HD NG	HD NG NG HD HD NI NN NI NI NG NG NN NI NG NI HD NG	TTCATTAtcaCTcCAaCT(10)AtTAggAgTcCTGGAAGA	No	71.1979	51.316	51.3678	70.2834	44.8944
NG HD NI NG NG NI HD NI HD HD NG NN HD NI NN HD NG	HD NG NG HD HD NI NN NI NI NG NG NN NI NG NI HD NG	TTCATTACtCCTcCttCT(30)ctTATCAcTTtTGGAAGA	No	76.2339	52.5709	56.1532	66.4174	46.6198
NG HD NI NG NG NI HD NI HD HD NG NN HD NI NN HD NG	HD NG NG HD HD NI NN NI NI NG NG NN NI NG NI HD NG	TTCATTACAaCcaaAatT(29)AGTAatAATgtTGGgAGA	No	74.234	53.0742	52.9207	69.4933	44.863
NG HD NI NG NG NI HD NI HD HD NG NN HD NI NN HD NG	HD NG NG HD HD NI NN NI NI NG NG NN NI NG NI HD NG	TTCATTACAaaTGCAGta(29)tGTATgAATTtgaGAAGA	No	72.3831	52.722	54.6347	77.0078	45.1799
NG HD NI NG NG NI HD NI HD HD NG NN HD NI NN HD NG	HD NG NG HD HD NI NN NI NI NG NG NN NI NG NI HD NG	TTCATTACAaaTaCAGaa(23)AGaATttATTCTGtAAGA	No	81.1719	54.1729	56.7511	78.871	46.9034
NG HD NI NG NG NI HD NI HD HD NG NN HD NI NN HD NG	HD NG NG HD HD NI NN NI NI NG NG NN NI NG NI HD NG	TTCATTAaACaTGaAaCT(16)AGTATgAgcTCatGgAGA	No	66.0125	50.7703	52.0522	65.7711	45.4241
NG HD NI NG NG NI HD NI HD HD NG NN HD NI NN HD NG	HD NG NG HD HD NI NN NI NI NG NG NN NI NG NI HD NG	TTCATcttcCCTGCAGCg(27)AGaATCAAaTCTGtAAGA	No	69.3176	48.4482	53.3448	62.6452	46.0566
NG HD NI NG NG NI HD NI HD HD NG NN HD NI NN HD NG	HD NG NG HD HD NI NN NI NI NG NG NN NI NG NI HD NG	TTCATaACAtCTtaAaaT(27)AaTAcCAAcTCTGGAtGA	No	71.0291	46.929	52.1585	65.9456	41.2438
NG HD NI NG NG NI HD NI HD HD NG NN HD NI NN HD NG	HD NG NG HD HD NI NN NI NI NG NG NN NI NG NI HD NG	TTCATaACACtccacctT(16)gGTATCAAaTCTGGggGA	No	64.5382	46.2441	47.7584	61.6381	41.2821
NG HD NI NG NG NI HD NI HD HD NG NN HD NI NN HD NG	HD NG NG HD HD NI NN NI NI NG NG NN NI NG NI HD NG	TTCAgTcCAtCTGaAaac(16)gGTATCAtTTCTGGAgGA	No	73.3044	52.1226	53.7961	70.3169	45.852
NG HD NI NG NG NI HD NI HD HD NG NN HD NI NN HD NG	HD NG NG HD HD NI NN NI NI NG NG NN NI NG NI HD NG	TTCAgaACACaTGactac(21)tGTATCAgTTaTGGAtGA	No	67.9776	47.446	49.7196	63.4504	40.125
NG HD NI NG NG NI HD NI HD HD NG NN HD NI NN HD NG	HD NG NG HD HD NI NN NI NI NG NG NN NI NG NI HD NG	TTCAcTACACCTGCAGCc(26)AtaATgAcTTCTGGctGg	No	69.5751	54.4554	55.8129	73.1592	49.8008
NG HD NI NG NG NI HD NI HD HD NG NN HD NI NN HD NG	HD NG NG HD HD NI NN NI NI NG NG NN NI NG NI HD NG	TTCAaTAtgCCaaCAGCT(11)AGctTCAATctgGGAgGA	No	70.5065	47.1699	51.7267	65.5611	40.3661
NG HD NI NG NG NI HD NI HD HD NG NN HD NI NN HD NG	HD NG NG HD HD NI NN NI NI NG NG NN NI NG NI HD NG	TTCAaTACACtTGtctaT(12)tGTgTCAtTTCTGGgttA	No	70.0449	44.8433	47.7879	63.7056	38.5189
NG HD NI NG NG NI HD NI HD HD NG NN HD NI NN HD NG	HD NG NG HD HD NI NN NI NI NG NG NN NI NG NI HD NG	TTCAacACACCTtCAaaa(12)tGTgTCAtTaaTGGAAGA	No	70.7988	48.9561	50.7862	61.6081	41.2808
NG HD NI NG NG NI HD NI HD HD NG NN HD NI NN HD NG	HD NG NG HD HD NI NN NI NI NG NG NN NI NG NI HD NG	TTCAaaACAtCTGacatT(10)AaTAgaAATTCTGGAAGA	No	70.5101	50.1118	53.0641	68.186	43.9629
NG HD NI NG NG NI HD NI HD HD NG NN HD NI NN HD NG	HD NG NG HD HD NI NN NI NI NG NG NN NI NG NI HD NG	TTCAaaACACaTaCAtCT(28)AacAaCAtTcCTGtAAGA	No	70.5445	46.7227	50.4778	63.9711	40.2591
NG HD NI NG NG NI HD NI HD HD NG NN HD NI NN HD NG	HD NG NG HD HD NI NN NI NI NG NG NN NI NG NI HD NG	TTaATTcCACCTGCAGCT(29)gGTcaCAggTtTtGgAGA	No	67.4684	54.1565	55.4257	67.2671	49.6462
NG HD NI NG NG NI HD NI HD HD NG NN HD NI NN HD NG	HD NG NG HD HD NI NN NI NI NG NG NN NI NG NI HD NG	TTaATTAtAttTttAaCa(25)AGTAcCAATTCTGGAAGA	No	76.8803	54.9309	61.2669	70.6834	51.4472
NG HD NI NG NG NI HD NI HD HD NG NN HD NI NN HD NG	HD NG NG HD HD NI NN NI NI NG NG NN NI NG NI HD NG	TTaATTAaACCTGCAGtT(24)tacATtAATTCTGGAAaA	No	72.5657	51.3982	55.7821	81.2575	45.7346
NG HD NI NG NG NI HD NI HD HD NG NN HD NI NN HD NG	HD NG NG HD HD NI NN NI NI NG NG NN NI NG NI HD NG	TTaATaACAtCTcCAaCT(24)gGcAcCAAaTCTGGAtGA	No	70.2568	48.4957	51.5074	64.3292	42.3926
NG HD NI NG NG NI HD NI HD HD NG NN HD NI NN HD NG	HD NG NG HD HD NI NN NI NI NG NG NN NI NG NI HD NG	TggAcTgCACCTGCAGCT(23)AGctTtgATTCTGGAAGA	No	72.9358	51.801	55.8105	66.95	44.9393
NG HD NI NG NG NI HD NI HD HD NG NN HD NI NN HD NG	HD NG NG HD HD NI NN NI NI NG NG NN NI NG NI HD NG	TgCcaaACctCTGtcaCc(22)AGgATCAcTTCTGGAAGA	No	71.538	50.5301	53.5904	64.3344	45.1977
NG HD NI NG NG NI HD NI HD HD NG NN HD NI NN HD NG	HD NG NG HD HD NI NN NI NI NG NG NN NI NG NI HD NG	TgCATTACACaTtatGtg(17)AGcAgCAcTTCTGGAAGA	No	71.1034	46.1384	52.4802	62.1457	42.1986
NG HD NI NG NG NI HD NI HD HD NG NN HD NI NN HD NG	HD NG NG HD HD NI NN NI NI NG NG NN NI NG NI HD NG	TgCATTACAaCTGaAGac(19)AGcATtAcTTCaGGAAGA	No	72.7824	48.9604	54.0719	64.7251	43.9807
NG HD NI NG NG NI HD NI HD HD NG NN HD NI NN HD NG	HD NG NG HD HD NI NN NI NI NG NG NN NI NG NI HD NG	TgCAaTAtACCTGttGaT(16)ctcATCAATTCTGGgtGA	No	68.5621	43.0105	48.6339	63.4138	38.6851
NG HD NI NG NG NI HD NI HD HD NG NN HD NI NN HD NG	HD NG NG HD HD NI NN NI NI NG NG NN NI NG NI HD NG	TgaAaTACACCTGCctaT(13)gGccTCAAggCTGGAtGA	No	65.6694	43.994	48.223	62.4934	39.0724
NG HD NI NG NG NI HD NI HD HD NG NN HD NI NN HD NG	HD NG NG HD HD NI NN NI NI NG NG NN NI NG NI HD NG	TcCcTTcCACCcaCAaCT(26)AGTATtAgTTCTGGggtA	No	73.9212	54.3493	52.0804	71.2932	45.3769
NG HD NI NG NG NI HD NI HD HD NG NN HD NI NN HD NG	HD NG NG HD HD NI NN NI NI NG NG NN NI NG NI HD NG	TcCATTACcaCTGCAGaT(25)gacATCAgTTaTGGAtGA	No	70.13	48.4969	51.9928	70.7257	43.1909
NG HD NI NG NG NI HD NI HD HD NG NN HD NI NN HD NG	HD NG NG HD HD NI NN NI NI NG NG NN NI NG NI HD NG	TcCATcACcCCTcCctCc(10)gGTgcCAgcTCTGGAgGA	No	66.0333	44.0857	46.1511	64.8052	39.0718
NG HD NI NG NG NI HD NI HD HD NG NN HD NI NN HD NG	HD NG NG HD HD NI NN NI NI NG NG NN NI NG NI HD NG	TcCATaAtAtCTtCctCT(28)gGgATtAATTtgGGAgGA	No	69.0756	47.6489	48.1445	67.6584	39.8091
NG HD NI NG NG NI HD NI HD HD NG NN HD NI NN HD NG	HD NG NG HD HD NI NN NI NI NG NG NN NI NG NI HD NG	TcCATaACACaTctttCT(10)tGcATCAtTcCTGGAAGA	No	70.2945	45.1913	50.8697	64.0542	39.8073
NG HD NI NG NG NI HD NI HD HD NG NN HD NI NN HD NG	HD NG NG HD HD NI NN NI NI NG NG NN NI NG NI HD NG	TcCAaaACAtCTGaAaaT(25)tGgATCAAaTtgGGAAGA	No	69.1499	47.7426	49.5935	63.7205	41.0607
NG HD NI NG NG NI HD NI HD HD NG NN HD NI NN HD NG	HD NG NG HD HD NI NN NI NI NG NG NN NI NG NI HD NG	TcCAaaACACCcaCAGac(19)gGTATagATTgTGGAAGA	No	66.6023	52.2604	51.0508	68.5771	44.2253
NG HD NI NG NG NI HD NI HD HD NG NN HD NI NN HD NG	HD NG NG HD HD NI NN NI NI NG NG NN NI NG NI HD NG	TaCATTcCACCTaCttCc(22)AGTtTgAcTTCTGGAAGA	No	72.4415	54.5223	55.3787	65.0011	46.6733
NG HD NI NG NG NI HD NI HD HD NG NN HD NI NN HD NG	HD NG NG HD HD NI NN NI NI NG NG NN NI NG NI HD NG	TaCATcACAtaTGCAaaT(29)tGTATCAtTTCTGGgAGA	No	77.768	54.3299	56.0701	72.4356	46.9198
NG HD NI NG NG NI HD NI HD HD NG NN HD NI NN HD NG	HD NG NG HD HD NI NN NI NI NG NG NN NI NG NI HD NG	TaCAaaACcCtTGCcaaa(27)taTATCAATTtgGGgAGA	No	70.3419	45.7966	47.744	68.1626	38.526
NG HD NI NG NG NI HD NI HD HD NG NN HD NI NN HD NG	HD NG NG HD HD NI NN NI NI NG NG NN NI NG NI HD NG	TaCAaaAaACtTtCtGag(27)tGTATCAATTtgGGgAGA	No	68.8202	48.0969	49.8224	64.0115	41.1915
NG HD NI NG NG NI HD NI HD HD NG NN HD NI NN HD NG	HD NG NG HD HD NI NN NI NI NG NG NN NI NG NI HD NG	gcCAcTgCAaCTcCAGCc(30)AGTATCAtTTtTGGAAGA	No	76.0915	59.8143	58.7556	70.2018	51.7582
NG HD NI NG NG NI HD NI HD HD NG NN HD NI NN HD NG	HD NG NG HD HD NI NN NI NI NG NG NN NI NG NI HD NG	aTaATTACACCTGCAaCT(24)AGTgTCAgTTtgGtAAGt	No	73.6912	56.1367	56.0286	61.9961	48.5819
HD NI NN NN NI NI HD NN NI NN NI NG NN NN HD NN NN	NI NN NN NN HD NI HD HD NN HD NI NI NI HD NN NN HD	TCAGGAAtGAGATGGCGG(17)aCCcTTcGCGGTGCCCaA	No	70.8046	66.8299	68.285	73.5687	59.5284
HD NI NN NN NI NI HD NN NI NN NI NG NN NN HD NN NN	NI NN NN NN HD NI HD HD NN HD NI NI NI HD NN NN HD	TCAGGAACGAGATGGCGG(17)GCCcTTTGCaGTGCCCaA	No	74.959	78.849	79.8166	79.0836	74.6294
HD NI NN NN NI NI HD NN NI NN NI NG NN NN HD NN NN	NI NN NN NN HD NI HD HD NN HD NI NI NI HD NN NN HD	TCAGGAACGAGATGGCGG(17)GCCcTTTaCGGTGCCCaA	No	75.972	78.849	79.6281	79.0836	74.5933
